# Supplementary material for: Development of an embedded system-based automatic timing reminder device for improving autoclave cooling period management
Source: PLoS One. 2025 Aug 12;20(8):e0326899. doi: 10.1371/journal.pone.0326899 (PMC12342325; doi:10.1371/journal.pone.0326899)
Supplement: S1 — (XLSX) [file pone.0326899.s001.xlsx]

## Sheet: Coolding time for both groups
Coolding time for both groups
The number of sterilization cycles	The control group(minutes)	The experimental group(minutes)
1	17.5	39
2	42.5	40
3	38	39
4	28	47
5	41	36
6	25	31
7	19.5	49
8	39	34
9	39	36
10	24	39
11	19	38
12	28	54
13	35	39
14	52	37
15	22	38
16	23	15
17	44.5	47
18	49.5	33
19	26	42.5
20	22	32
21	48.5	42
22	44	24
23	41	38
24	38	48
25	25	38
26	44	46
27	28	37
28	58	52
29	27	45
30	39	34
31	42	56
32	49	45
33	24	37
34	50	41
35	38	32
36	22	36
37	21.5	36
38	41	32
39	37.5	44
40	47	34
41	38	31
42	44	31
43	21	50
44	35	38
45	38	40
46	43	40
47	26	35
48	34.5	34
49	39	36
50	36.5	37.5
51	37	40
52	46	42
53	25.5	42
54	36	38
55	22	44
56	44.5	25
57	40	20.5
58	35	63
59	29	31
60	49	16
61	37	34
62	45	44
63	40	22
64	39	68.5
65	43	37.5
66	40	44
67	54	35
68	41	36
69	27.5	41
70	43	41
71	35	46
72	39	51
73	55.5	38
74	18.5	63
75	36	53
76	39	48
77	50	40
78	34	25
79	36.5	50
80	36	37
81	37	33
82	38	36.5
83	33	40
84	38	35
85	22	31
86	38	48
87	32	34
88	17	34
89	37	31
90	37	43
91	61	34
92	36.5	33
93	39	39
94	40	50
95	39	50
96	41	42
97		50
98		35
99		41
	A total of 96 sterilization cycles	A total of 99 sterilization cycles

## Sheet: The number of wet packs
The wet pack incidence rates between two groups
The number of sterilization cycles	The control group(number)	The experimental group(number)
1	0	0	The number of total sterilization packages in the control group is 5138
2	0	0
3	2	0
4	1	0
5	0	0
6	2	0
7	0	0
8	0	0	The number of total sterilization packages in theexperimental group is 5651
9	0	0
10	0	0
11	1	0
12	0	0
13	0	0
14	0	0
15	1	0
16	0	0
17	0	0
18	2	0
19	0	0
20	0	1
21	0	0
22	1	0
23	0	0
24	0	0
25	0	0
26	0	2
27	0	0
28	0	0
29	0	0
30	0	0
31	0	0
32	0	0
33	2	0
34	0	0
35	0	1
36	0	0
37	3	0
38	0	0
39	0	0
40	0	0
41	0	0
42	0	0
43	0	0
44	0	0
45	0	2
46	0	0
47	1	0
48	0	0
49	1	0
50	0	0
51	0	0
52	0	0
53	0	0
54	0	0
55	0	0
56	0	0
57	0	0
58	0	0
59	0	0
60	1	0
61	0	0
62	0	0
63	0	0
64	0	0
65	0	0
66	0	0
67	0	0
68	0	0
69	0	1
70	0	1
71	0	0
72	0	0
73	0	0
74	1	0
75	0	0
76	0	0
77	0	0
78	0	0
79	0	0
80	0	0
81	0	0
82	0	0
83	0	0
84	0	0
85	1	0
86	0	0
87	0	0
88	0	0
89	1	0
90	0	0
91	0	0
92	0	0
93	0	0
94	3	2
95	0	0
96	1	0
97		0
98		0
99		0
Total	25	10
	A total of 96 sterilization cycles	A total of 99 sterilization cycles

## Sheet: The number of times the sterile
The number of times SPD technicians touch sterilized items between two groups
The number of sterilization cycles	The control group (times)	The experimental group (times)
1	4	1
2	4	1
3	1	0
4	2	2
5	3	1
6	7	0
7	2	0
8	3	0
9	3	1
10	5	1
11	6	2
12	4	0
13	6	0
14	4	0
15	5	1
16	4	2
17	4	1
18	4	0
19	2	1
20	4	0
21	2	1
22	2	1
23	1	0
24	4	2
25	3	3
26	4	1
27	4	1
28	5	1
29	4	1
30	2	0
31	4	2
32	4	1
33	4	1
34	4	1
35	6	0
36	5	3
37	2	2
38	6	0
39	5	0
40	6	0
41	2	0
42	4	1
43	3	1
44	4	0
45	2	2
46	4	0
47	5	1
48	3	1
49	3	3
50	1	2
51	1	2
52	2	2
53	3	1
54	2	0
55	2	1
56	4	0
57	3	1
58	4	1
59	3	1
60	2	1
61	2	0
62	1	0
63	2	1
64	2	1
65	4	0
66	2	1
67	2	1
68	3	0
69	4	2
70	3	0
71	3	1
72	3	2
73	1	0
74	1	0
75	2	1
76	2	3
77	2	1
78	2	2
79	3	0
80	1	1
81	2	0
82	2	0
83	2	2
84	3	0
85	3	1
86	4	1
87	1	1
88	2	0
89	1	1
90	2	1
91	2	0
92	4	1
93	1	1
94	1	0
95	3	1
96	2	0
97		0
98		1
99		0
	A total of 96 sterilization cycles	A total of 99 sterilization cycles

## Sheet: satisfaction of SPD technicians
	Ease of operation
	A	B	C	D	E
The control group	3	2	3	2	3
The experimental group	5	5	4	5	5
	Safety and effectiveness
The control group	2	1	2	2	2
The experimental group	5	4	4	4	4
	Potential for widespread adoption
The control group	2	1	3	2	1
The experimental group	5	5	4	5	4
