# Supplementary material for: Development of an embedded system-based automatic timing reminder device for improving autoclave cooling period management
Source: PLoS One. 2025 Aug 12;20(8):e0326899. doi: 10.1371/journal.pone.0326899 (PMC12342325; doi:10.1371/journal.pone.0326899)
Supplement: S2 — (TXT) [file pone.0326899.s002.txt]

```c
//#include<MsTimer2.h> //MsTimer2 library
#include <stdio.h>
#include <string.h>
#include <DS1302.h>
#include <SD.h>
#include <SPI.h>
#include <Wire.h> 
#include <LiquidCrystal_I2C.h>
LiquidCrystal_I2C lcd(0x27,16,2);  // set the LCD address to 0x27 for a 16 chars and 2 line display

#define mp3_1 5
#define mp3_2 6
#define mp3_3 7
#define BUTTON_PIN  8
#define LED 9

#define SD_CS_PIN 10   // Micro SD card module's chip select pin

File dataFile;         // Data file
bool chufa_flag=false;
int startCount = 0;    // Start count
bool isRunning = false;  // Is running
Time startTime;      // Start time
Time stopTime;       // Stop time
char display_time[8];
unsigned int fen=0;
unsigned int miao=0;


bool flag=true;
int first_flag=0;
int count=0;
/**********ds1302************/
/* Interface definition
CE(DS1302 pin5) -> Arduino D2 (RST)
IO(DS1302 pin6) -> Arduino D3 (DAT)
SCLK(DS1302 pin7) -> Arduino D4 (CLK)
*/
uint8_t CE_PIN = 2;
uint8_t IO_PIN = 3;
uint8_t SCLK_PIN = 4;
/* Date variable cache */
char buf[50];
char buf_2[18];
char buf_3[18];
char day[10];
/* Create DS1302 object */
DS1302 rtc(CE_PIN, IO_PIN, SCLK_PIN);
/**********ds1302************/

/**********ds1302 Function methods************/
void print_time()
{
/* Get the current time from DS1302 */
Time t = rtc.time();
/* Convert the day of the week from a number to a name */
memset(day, 0, sizeof(day));
switch (t.day) {
case 1:
strcpy(day, "Sunday");
break;
case 2:
strcpy(day, "Monday");
break;
case 3:
strcpy(day, "Tuesday");
break;
case 4:
strcpy(day, "Wednesday");
break;
case 5:
strcpy(day, "Thursday");
break;
case 6:
strcpy(day, "Friday");
break;
case 7:
strcpy(day, "Saturday");
break;
}

/* Format the date code into buf for output */
snprintf(buf, sizeof(buf), "%s %04d-%02d-%02d %02d:%02d:%02d",
day,
t.yr, t.mon, t.date,
t.hr, t.min, t.sec);
/* Output the date to the serial port */
Serial.println(buf);
//lcd.clear();
snprintf(buf_2, sizeof(buf_2), "%04d-%02d-%02d",
t.yr, t.mon, t.date);
lcd.setCursor(0,0);
lcd.print(buf_2);
snprintf(buf_3, sizeof(buf_3), "%02d:%02d:%02d",
t.hr, t.min, t.sec);
lcd.setCursor(0,1);
lcd.print(buf_3);
}
/**********ds1302 Function methods************/

void setup() {
  // put your setup code here, to run once:
  /***************lcd1602**********/
  lcd.init();                      // initialize the lcd
  // Print a message to the LCD.
  lcd.backlight(); 
  /***************lcd1602**********/
  pinMode(mp3_1,OUTPUT);
  pinMode(mp3_2,OUTPUT);
  pinMode(mp3_3,OUTPUT);
  pinMode(BUTTON_PIN,INPUT);
  pinMode(LED,OUTPUT);
  digitalWrite(LED,LOW);
  digitalWrite(mp3_1,HIGH);
  digitalWrite(mp3_2,HIGH);
  digitalWrite(mp3_3,HIGH);
  Serial.begin(9600);
  /******ds1302******/
  rtc.write_protect(true);
  rtc.halt(false);
  /* Set the start time */
  Time t(2023,10, 20, 22, 29, 30, 6);
  rtc.time(t);
  /******ds1302******/

  if (!SD.begin(SD_CS_PIN))
  {
    Serial.println("SD card initialization failed!");
    return;
  }

  dataFile = SD.open("log.txt", FILE_WRITE);
  if (!dataFile)
  {
    Serial.println("Unable to create or open log file!");
    return;
  }

  startCount = readStartCount();

  if (startCount == 0)
  {
    dataFile.print("Count\t\tStart_time\t\tstop_time\t\tkeep_time");
    dataFile.print('\n');
    Serial.println("Writing headers");
  }

  dataFile.close();
  
  Serial.println("Program has started!");
}

void loop() {
  print_time();
  if(isRunning)
  {
    Time t = rtc.time();
    unsigned int temp_t_hr=t.hr;
    unsigned int temp_startTime_hr=startTime.hr;
    if(temp_t_hr==0) temp_t_hr=24;
    if(temp_startTime_hr==0) temp_startTime_hr=24;
    unsigned int count_s=(temp_t_hr*3600+t.min*60+t.sec)-(temp_startTime_hr*3600+startTime.min*60+startTime.sec);
    fen=count_s/60;
    miao=count_s%60;
    Serial.print("fen=");
    Serial.println(fen);
    Serial.print("miao=");
    Serial.println(miao);

    if(fen==30&&miao==0) // First 30min
    {
      digitalWrite(mp3_1,LOW);
      Serial.println("First time play");
    }
    else if(fen>30&&fen%5==0&&miao==0) // Every 5min after
    {
      digitalWrite(mp3_2,LOW);
      Serial.println("Play");
    }
    else
    {
      digitalWrite(mp3_1,HIGH);
      digitalWrite(mp3_2,HIGH);
    }
  }
  sprintf(display_time, "%02d:%02d", fen, miao);
  lcd.setCursor(9,1);
  lcd.print(display_time);
  if (digitalRead(BUTTON_PIN) == LOW && !isRunning)
  {
    delay(20);
    startCount++;
    digitalWrite(LED,HIGH);
    isRunning = true;
    startTime = rtc.time();
    lcd.clear();
    Serial.println("Program has started!");
  }

  if (digitalRead(BUTTON_PIN) == HIGH && isRunning)
  {
    delay(20);
    isRunning = false;
    digitalWrite(LED,LOW);
    stopTime = rtc.time();
    lcd.clear();
    Serial.println("Program has stopped!");

    logData();
  }
}

void logData()
{
  unsigned int hr_temp_startTime=startTime.hr;
  unsigned int hr_temp_stopTime=stopTime.hr;
  if(hr_temp_startTime==0)hr_temp_startTime=24;
  if(hr_temp_stopTime==0)hr_temp_stopTime=24;
  unsigned long diff=(hr_temp_stopTime*3600+stopTime.min*60+stopTime.sec)-(hr_temp_startTime*3600+startTime.min*60+startTime.sec);
  dataFile = SD.open("log.txt", FILE_WRITE);
  if (dataFile)
  {
    dataFile.print("\n");
    dataFile.print(startCount);
    dataFile.print("\t\t");
    printDateTime(startTime);
    dataFile.print("\t\t");
    printDateTime(stopTime);
    dataFile.print("\t\t");
    dataFile.println(diff);
    dataFile.print("\t\t");
    dataFile.close();
  }
}

void printDateTime(Time t)
{
  char buf[20];
  sprintf(buf, "%04d-%02d-%02d %02d:%02d:%02d", t.yr, t.mon, t.date, t.hr, t.min, t.sec);
  dataFile.print(buf);
}

int readStartCount()
{
  dataFile = SD.open("log.txt", FILE_READ);

  if (dataFile)
  {
    String line;
    String lastLine;

    while (dataFile.available())
    {
      line = dataFile.readStringUntil('\n');
      line.trim();

      if (line.length() > 0)
      {
        lastLine = line;
      }
    }

    dataFile.close();

    int tabPos = lastLine.indexOf('\t');
    if (tabPos != -1)
    {
      return lastLine.substring(0, tabPos).toInt();
    }
  }

  return 0;
}
